# Supplementary material for: Multiple Lines of Evidence Support 199 SARS-CoV-2 Positively Selected Amino Acid Sites
Source: Int J Mol Sci. 2024 Feb 19;25(4):2428. doi: 10.3390/ijms25042428 (PMC10889775; doi:10.3390/ijms25042428)
Supplement: Supplementary file 1 [file ijms-25-02428-s001.zip]

Archive with 8 entries (8 files):
- Figure_S1.tif
- Figure_S2.tif
- S1.fas
- S2.fas
- S3.fas
- S4.fas
- Table_S1.pdf
- Table_S2.pdf
