# Supplementary material for: Multiple Lines of Evidence Support 199 SARS-CoV-2 Positively Selected Amino Acid Sites
Source: Int J Mol Sci. 2024 Feb 19;25(4):2428. doi: 10.3390/ijms25042428 (PMC10889775; doi:10.3390/ijms25042428)
Supplement: Supplementary file 1 [file ijms-25-02428-s001.zip › S2.fas]

>Wuhan Hu 1 M QHD43419 1 2019 12 China Human SARS CoV 2
-----------------------------MA-----DSNGTITVEELKKLLEQWNLVI-GFLFLTWICLLQFAYANRNRFLYIIKLIFLWLLWPVTLACFVLAAVYR--I-NWITGGIAIAMACLVGLMWLSYFIASFRLFARTRSMWSFNPETNILLNVPLH-GTILTRPLLESELVIGAVILRGHLRIAGHHLGR-CDIKDLPKEITVATSRTLSYYKLGASQRVAG---DSGFAAYSRYR--I--GNYKLNTDHSSSSDNI-ALLVQ--
>175A M AFU92116 1 2005 10 China Bat Bat coronavirus HKU10
------------------------------------MSNETIPLDQVVEHLRNWNFSW-NVILTIFLVVLQYGHYKYSAVLYILKMTILWLLWPLVLALSIFDSWSSFGN-NWTMFAFSILMACITLVLWIMYFVNSFRLYRRTNTFWAFNPETDAIITLSVF-GRQVSIPALVAPTGITLTVLSGTLLVEGIKIATGVQVNQLPTYITVVKPSTTIVYQRAGRSLNTRS--NTGWAFYVRSK--N--GDYSAVTSSADSLTEDEKLLHLV-
>CHN GD 2017 M QAS69031 1 2017 07 China Swine Rhinolophus bat coronavirus HKU2
----------------------------------MTDSNNTVPVTEVLEHLRNWNFSW-NIILTVFIAVLQYGNMKYSFFLYGVKMLIMWLLWPLVIALSIFNAYADFGV-NWWFFSFSILMLVITLVLWLMYIINSFKLYRRTRTFWAFNPETDAIAVISVF-GRSYSIPMPVAPTGITLTILSGTLFFDGIRIATGVQPAHLPQFVTVAKPGTTIIYTRAGRSLNAST--NTGWAFYVRSK--H--GDYSALSNSSDNLTENDRLLHLV-
>BF 005I M ABN10914 1 NA China Bat Rousettus bat coronavirus HKU9
----------------------------MSN-----NCTNTVPRPEVIAALKDWNFAV-SVILLFITVLLQWGYPSRCKPIWVIKMFILWLLWPLSIAAAVFAAIHP--I-NSVAFGFAIAFACISGIMWLSYFISSFRLLCRTGSAWSFMPETDMLINIPLL-GRTVTRPIISDSPAVQFLIIRGELRFDGFTLGR-CDPGDMPDIVTIARPNALHWYKRALTRNMYT---RSAILVYIKYK--V--GNHRVQNTTED-GDRL-AMFVA--
>B04f M ABN10845 1 NA China Bat Tylonycteris bat coronavirus HKU4
----------------------------MS-------SNGSLTKDEVVNIIKDWNFSW-SIIFLLITIVLQYGYPSRSMMVYVFKMFILWLLWPASMALSIFSAIYP--I-SLSSQIISGILAAICAVMWLAYFVQSIRLFMRTGSWWSFNPESNCLLNVPIG-GTTVVRPLVEDSTSVTAVVNDGHLKMAGMHFGR-CDYDRLPMEITVAKPSVLIALKMVKRQSYGT---NSGVAIFHRYK--A--GNYRRPTIIQD-EEL--ALLRA--
>16BO133 M ASO66812 1 2016 04 17 South Korea Unknown Bat coronavirus
------------------------------M-----AENGTISVEELKRLLEQWNLVI-GFLFLAWIMLLQFAYSNRNRLLYIIKLVFLWLLWPVTLACFVLAAVYR--I-NWVTGGIAIAMACIVGLMWLSYFFASFRLFARTRSMWSFNPETNILLNVPLR-GTIVTRPLMESELVIGAVIIRGHLRMAGHSLGR-CDIKDLPKEITVATSRTLSYYKLGASQRVGT---DSGFAAYNRYR--I--GNYKLNTDHSGSNDNI-ALLVQ--
>8190 NA AFG25764 1 NA NA Rat Murine coronavirus
----------------------------MSSTTSAPQTVYQWTADVAVRFLKEWNFLL-GIILLFITIILQFGYTSRSMFIYVVKMIILWLMWPLTIVLCIFNCVYA--L-NNVYLGFSIVFTIVSIVMWIMYFVNSIRLFIRTGSWWSFNPETNNLMCIDVK-GTVYVRPIIEDYHTLTATNVRGHLYMQGVKLGTGFSLSDLPAYVTVAKVSHLCTYKRAFLDKVRRV--LGGFAVYVKSK--V--GNYRLPSNK-PSGADT-ALLRI--
>0349 NA AFR79253 1 2010 Netherlands Human Human coronavirus 229E
------------------------------------MSNDN-CTGDIVTHLKNWNFGW-NVILTIFIVILQFGHYKYSRLFYGLKMLVLWLLWPLVLALSIFDTWANWDS-NWAFVAFSFLMAVSTLVMWVMYFANSFRLFRRARTFWAWNPEVNAITVTTVL-GQTYYQPIQQAPTGITVTLLSGVLYVDGHRLASGVQVHNLPEYMTVAVPSTTIIYSRVGRSVNSQN--STGWVFYVRVK--H--GDFSAVSSPMSNMTENERLLHFF-
>CHN AH 2004 M AKC54430 1 2004 05 24 China Swine Porcine coronavirus HKU15
-----------------------------------------------MSDAEEWQIIVFIAIIWALGVILQGGYATRNRVIYVIKLILLWLLQPFTLVVTIWTAVDRSSK-KDAVFIVSIIFAVLTFISWAKYWYDSIRLLMKTRSAWALSPESRLLAGIMDPMGTWRCIPIDHMAPILTPVVKHGKLKLHGQELANGISVRNPPQDMVIVSPSDTFHYTFKKPVESNN---DPEFAVLIYQGDRA--SNAGLHTITTS-KAGDARLYKYM-
>RM NA ACT10859 1 2002 01 28 USA Cat Alphacoronavirus 1
MKYVLFILACIIACVYGERYCAMQDDSLQCVNGTDSSCRTCFERGDLIWHLANWNFSW-SVILIVFITVLQYGRPQFSWLVYGIKMLIMWLLWPIVLALTIFNAYSEYQVSRYVMFGFSVAGAVVTFALWMMYFVRSIQLYRRTKTWWSFNPETNAILCVNAL-GRSYVLPLDGTPTGVTLTLLSGNLYAEGFKMAGGLTIEHLPKYVMIATPSRTIVYTLVGKQLKATT--ATGWAYYVKSK--A--GDYSTEA-RTDNLSEHEKLLHMV-
>HCoV EMC M AFS88942 1 2012 06 13 NA Human MERS
----------------------------MS-------NMTQLTEAQIIAIIKDWNFAW-SLIFLLITIVLQYGYPSRSMTVYVFKMFVLWLLWPSSMALSIFSAVYP--I-DLASQIISGIVAAVSAMMWISYFVQSIRLFMRTGSWWSFNPETNCLLNVPFG-GTTVVRPLVEDSTSVTAVVTNGHLKMAGMHFGA-CDYDRLPNEVTVAKPNVLIALKMVKRQSYGT---NSGVAIYHRYK--A--GNYRSPPITAD-IEL--ALLRA--
>GDS43 M QCQ19915 1 2015 05 06 China Swine PEDV
------------------------------------MSNGSIPVDEVIQHLRNWNFTW-NIILTILLVVLQYGHYKYSAFLYGVKMAILWILWPLVLALSLFDAWASFQV-NWVFFAFSILMACITLMLWIMYFVNSIRLWRRTHSWWSFNPETDALLTTSVM-GRQVCIPVLGAPTGVTLTLLSGTLLVEGYKVATGVQVSQLPNFVTVAKATTTIVYGRVGRSVNASS--GTGWAFYVRSK--H--GDYLAVSNPSSVLTDSEKVLHLV-
>ck CH LHB 130628 M APY23510 1 2013 China Chicken Avian coronavirus
---------------------------------MSNETNCTLDSEQAILLFKEYNLFI-TAFLLFITILLQYGYATRSRLIYILKMIVLWCFWPLNIAVGVISCIYPPNTGGLV---AAIILTVFACFSFVGYWIQSIRLFKRCRSWWSFNPESNAVGSILLTNGQQCNFAIESVPMVLSPIIKNGALYCEGQWLAK-CEPDHLPKDIFVCTPDRRNIYRMVQKYTGDQSGNKKRFATFVYAKQSVDTGELESVATGGSSL------YT---
>HCoV OC43 UK London 2011 M AMK59680 1 2011 08 20 United Kingdom Human Betacoronavirus 1
-----------------------------MSSITTPAPVYIWTADEAIKFLKEWNFSL-GIILLFITIILQFGYTSRSMFVYVIKMIILWLMWPLTIILTIFNCVYA--L-NNVYLGLSIVFTIVAIIMWIVYFVNSIRLFIRTGSFWSFNPETNNLMCIDMK-GTMFVRPIIEDYHTLTVTIIRGHLYIQGIKLGTGYSLADLPAYMTVAKVTYLCTYKRGFLDKISD---TSGFAVYVKSK--V--GNYRLPSTQKGSGMDT-ALLRNNI
