# Supplementary material for: Multiple Lines of Evidence Support 199 SARS-CoV-2 Positively Selected Amino Acid Sites
Source: Int J Mol Sci. 2024 Feb 19;25(4):2428. doi: 10.3390/ijms25042428 (PMC10889775; doi:10.3390/ijms25042428)
Supplement: Supplementary file 1 [file ijms-25-02428-s001.zip › S3.fas]

>Wuhan Hu 1 N QHD43423.2 2019 12 China Human SARS CoV 2
MSD-NGPQN-------Q-----RNAPRITFGGPSDST---GSNQNGER----------SGARSKQ-----RRPQGLPNNTASWFTALTQHGK-EDLKFPRGQGVPINTNSSPDDQIGYYRRAT-RRIRGGDGKMKDLSPRWYFYYLGTGPEAGLPYGANK-------DGIIWVATEGALNTPKDHIGTRNPANN--AAIVLQLPQGTTL---PKGFYAEGSRG-GSQASSRS-SSRSRNSSRNSTPG--------S--------S-----------------------------RGTSPARMAGN-GG-DAALALLLLDRLNQLESKMSGK-G----QQQQGQTVTKK----------------------------SAAEA----SKKPRQKRTATKA--YNVTQAFGRRGPEQTQGNFGDQELIRQGTDYKHWPQIAQFAPSASAFFGMSRIGMEVT-----------PSGTWLTYTGAIKLDDKDPNFKDQVILLNKHIDAYKTFPPTEPKKDKKKKAD-------ETQALPQRQKKQ-------QTVTLLPAADLDD--FSKQLQQSMS--SADST--QA--------------------------------
>LSH5A N AFU92099 1 2005 12 Hong Kong Bat Bat coronavirus HKU10
MA--------------------SGGNNVSFANK---PRGR-----------------------------------SGRVPLSYYSPVMIDGDQPFWKVMPTNAVPTGMGDK-NQQIGYWNEQPR--WRMVKGQRKELQSKWHFYYLGTGPQEDARYRQRI-------EGVFWVAVQGSKTDPT-GLGTRRKGQD--L-ISPKFAVK--I---PSNVVVVEETS-RPP-------SRSQSNSRPQSRNNSRPQSKNN----SQNNSRDNSR---------------------APSRPRSRAN--ST-SSSANDAVDIVAAVKQALKELGVTPEKKNQEKQK---KSKKSNSGSNTPKEAATS------------RQKSSPSTPRKQLERPEWKRVPNKE--ENVTACFGPRDTLH---NFGDQKLIAEGVQAPHYPQLAELVPTPAALLFGGEVSTRER-----------GDEVEIMYVYKMKVHKSNKDLPSFL----QQVSAYAQAPDATTTEK------------ATVQPL---------------------------------------------LNPTAPDFKPATSD--EVIEMINTVYDSFDA------
>BY140535 N AWH65917 1 2014 06 26 China Unknown Pipistrellus bat coronavirus HKU5
MA------T-------P-----APPRAVVFANDNETP---TNNQ--------------RPGRP-R-----TKPRPAPNTTVSWFTGLTQHGK-QPLAFPPGQGVPLNANSTPAQNAGYWRRQD-RKINTGNG-TKPLAPRWYFYYTGTGPEANLPFRSVK-------DGIIWVHENGATDAPS-VFGTRNPAND--PAIVTQFAPGTTL---PKNFHIEGTGG-NSQSSSRA-SS--RSSSRSSSRN--------G---RSNNSS-----------------------------RNASPAPHGVGDVV-GAGTLSVLLDLQKRLADLEAGK-G----N-KQPKVITKK----------------------------DAQAA----KQKMRHKRVATKG--YNVVQAFGMRGPGSLQSNFGDMQYNKLGTEDPRWPQIAELAPSASAFMSTSQFKVTHQS-----NDENGEPVYFLSYSGAIKLDSKNPNYNKWMEILDANIDAYKSFPKKERKQKPSGADA-------ATAPATSQ---M-------EDVPELPPKQQR---KKRVIQGSIT--QRSAGVPSFED-------------VVDAIFPDSEA------
>BF 005I N ABN10915 1 NA China Bat Rousettus bat coronavirus HKU9
MSGRNRSRS-------G-----TPSPKVTFKQESDGSDSESERRNGNRNGARPKNNNSRGSAPKP-----EKPKAAPPQNVSWFAPLVQTGK-AELRFPRGEGVPVSQGVDSTYEHGYWLRTQ-RSFQKGGK-QVLANPRWYFYYTGTGRFGDLRFGTKN-------PDIVWVGQEGANINRLGDMGTRNPSND--GAIPVQLAGG--I---PKGFYAEGRGS-RGNSRSS-----SRNSSRASSRG--------N----SRASS-----------------------------RGASPGRPAANPST-EP-WMAYLVQKLERLESQVSGT-K---PATKNPVQVTKN----------------------------EAAAN----AKKLRHKRTAHKG--SGVTVNYGRRGPGDLEGNFGDREMIKLGTDDPRFAAAAQMAPNVSSFLFMSHLSTRDE-----------DDALWLHYKGAIKLPKDDPNYEQWTKILAENLNAYKDFPPTEPKKDKKKKEE-------TAQDTVIFEDASTGT---DQTVVKVWVKDQDAQTDDEWLGGDETVYEDEDDRPKTQRRHKKRGSTAS---RVTIADPTNAGAERS--
>B04f N ABN10846 1 NA China Bat Tylonycteris bat coronavirus HKU4
MA------T-------P-----AAPRTISFADNNDNQ---PNQQ--------------QRGRGRN-----PKPRPAPNNTVSWYTGLTQHGK-NPLAFPPGQGVPLNANSTTAQNAGYWRRQD-RKINTGNG-VKQLAPRWFFYYTGTGPEANLPFRSVK-------DGIVWVYEEGATDAPS-VFGTRNPAND--AAIVCQFAPGTLI---PKNFHIEGTGG-NSQSSSRA-SSNSRNSSRSSSRG--------G---RSTSNS-----------------------------RGTSPVSHGVGSAE-SLAALPLLLDLQKRLADLESGK-S------KQPKVVTKK----------------------------DAAAA----KNKMRHKRVATKG--FNVTQAFGLRGPGPLQGNFGDMNYNKFGTEDPRWPQMAELAPSASAFMSMSQFKLTHQS-----NDDKGDPIYFLSYSGAIKLDPKNPNYKKWLELLESNIDAYKTFPKKERKPKTTEDGA-------VASSSASQ---M-------EDVDAKPQR--K---PKSRVAGSIT--MRSGSLPALQD-------------VTFDSEA----------
>16BO133 N ASO66816 1 2016 04 17 South Korea Unknown Bat coronavirus
MSD-NGTQN-------Q-----RSASRITFGGPSDST---DNNQDGGR----------SGARPKQ-----RRPQGLPNNTASWFTALTQHGK-EGLKFPQGQGVPINTNSGRDDQIGYYRRAT-RRVRGGDGKMKELSPRWYFYYLGTGPEASLPYGANK-------EGIVWVAIEGALNTPKDHIGTRNPNNN--AAIVLQLPQGTTL---PKGFYAEGSRS-GSQASSRS-SSRSRGNSRTSTPG--------S--------S-----------------------------RGNSPARVASG-GG-ETALALLLLDRLNQLESKVSGK-G----QQQQGQTVTKK----------------------------SASEA----SKKPRQKRTATKQ--YNVTQAFGRRGPDQTQGNFGDQELIRQGTDYKHWPQIAQFAPSASAFFGMSRIGMEVT-----------PSGTWLTYHGAIKLDDKDPQFKDNVILLNKHIDAYKTFPPTEPKKDKKKKTD-------EAQPLPQRKK-L-------PTVTLLPAADMDD--FSRQLQNSMS--GASAD--STQA------------------------------
>8190 NA AFG25761 1 NA NA Rat Murine coronavirus
MSFVPGQENAGSRSSSGNRAGNGILKKTTWADQTERG---QNNG--NR---------GRRNQPKQTATT-QPNTGSVVPHYSWFSGITQFQKGKEFQFAGGQGVPIANGIPSSEQKGYWYRHNRRSFKTPGGQQKQLLPRWYFYYLGTGPHAGASFGDSI-------EGVFWVANSQADTNTSADIVERDPSSH--EAIPTRFAPGTVL---PQGFYVEGSGR-SA--------PASRSGSRSQSRG--------P---NN--RA-----------------------------RSSSNQRQAASTV---------KPDMAEEIAALVLAKLG---KDAGQPKQVTKQ----------------------------SAKEVRQKILNKPRQKRTPNKQ--CPVQQCFGKRGPNQ---NFGGPEMLKLGTSDPQFPILAELAPTPGAFFFGSKLELVK--KNSGGVDEPTKDVYELHYSGAVRFDSTLSGFETIMKVLNENLNAYQNQAG--GV-------D-------VVSPKPQRKRGTKQTAQ-KEELDSISVAQ-----PKSAVQRNVSRELTPEDR-SLLA-------------QILDDGVVPDGLDDSNV
>BJ01 p9 N AMN88698 1 2009 04 23 China Human Human coronavirus HKU1
MSYTPGHYA-GSRSSSGNRS--GILKKTSWADQSERN---YQTF--NR---------GRKTQPKFTVSTQ--PQGNTIPHYSWFSGITQFQKGRDFKFSDGQGVPIAFGVPPSEAKGYWYRHSRRSFKTADGQQKQLLPRWYFYYLGTGPYANASYGESL-------EGVFWVANHQADTSTPSDVSSRDPTTQ--EAIPTRFPPGTIL---PQGYYVEGSGR-SA--------SNSRPGSRSQSRG--------P---NNRSLS-----------------------------RSNSNFRHSDSIV---------KPDMADEIANLVLAKLG---KE-SKPQQVTKQ----------------------------NAKEIRHKILTKPRQKRTPNKH--CNVQQCFGKRGPSQ---NFGNAEMLKLGTNDPQFPILAELAPTPGAFFFGSKLDLVKRD---SEADSPVKDVFELHYSGSIRFDSTLPGFETIMKVLEENLNAYVNSNQNTDS-------D-------SLSSKPQRKRGVKQLPE-QFDSLNL-----------SAGTQHISNDFTPEDH-SLLA-------------TLDDPYVEDSVA-----
>0349 NA AFR79254 1 2010 Netherlands Human Human coronavirus 229E
------------------------MATVKWADASEPQRGR-----------------------------------QGRIPYSLYSPLLVDSEQ-PWKVIPRNLVPINKKDK-NKLIGYWNVQKR--FRTRKGKRVDLSPKLHFYYLGTGPHKDAKFRERV-------EGVVWVAVDGAKTEPT-GYGVRRKNSE--P-EIPHFNQK--L---PNGVTVVEEPDSRAP-------SRSQSRSQSRSRG---------------------------------------------ESKSQSRNP--SS-DRNHNSQDDIMKAVAAALKSLGFDKPQEKDKKSA--------KTGTPKPSRNQSPASSQSAAKILARSQSSETKEQKHEMQKPRWKRQPNDDVTSNVTQCFGPRDLDH---NFGSAGVVANGVKAKGYPQFAELVPSTAAMLFDSHIVSKES-----------GNTVVLTFTTRVTVPKDHPHLGKFL----EELNAFTRE--------------------MQQQPL---------------------------------------------LNPSALEFNPSQTSPATVEPVRDEVSIETDIIDEVN-
>Amsterdam 057 N ABE97141 1 NA Netherlands Unknown Human coronavirus NL63
------------------------MASVNWADD---RAAR-----------------------------------KKFPPPSFYMPLLVSSDKAPYRVIPRNLVPIGKGNK-DEQIGYWNVQER--WRMRRGQRVDLPPKVHFYYLGTGPHKDLKFRQRL-------DGVVWVAKEGAKTVNT-SLGNRKRNQK--P-LEPKFSIA--L---PPELSVVEFED-RSN-------NSSRASSRSSTRN----------------NSRDSSR---------------------STSRQQSRTR-----SDSNQSSSDLVAAVTLALKNLGFDNQSKSP-----------SSSGTSTPKKPNKP------------LS-QPRADKPSQLKKPRWKRVPTRE--ENVIQCFGPRDFNH---NMGDSDLVQNGVDAKGFPQLAELIPNQAALFFDSEVSTDEV-----------GDNVQITYTYKMLVAKDNKNLPKFI----EQISAFTKPSSVKEMQSQSS--H------VAQNTV---------------------------------------------LNASIPESKPLADDDSAIIEIVNEVLH----------
>CHN HB 2014 N AKC54439 1 2014 12 26 China Swine Porcine coronavirus HKU15
----------------------------------------------------------------------MAAPVVPTTDASWFQVLKAQNKKATHPQFRGNGVPLNSAIKPVENHGYWLRYTR--QKPG---GTPIPPSYAFYYTGTGPRGNLKYGELPPNDTPATTRVTWVKGSGADTSIKPHVAKRNPNNPKHQLLPLRFPTGDGP---AQGFRVDPFNA-RGRPQERGSGP------RSQSV-----------------NS-----------------------------RGTGNQPR------------------------------K---RDQSAPAAVRR-------------------------------------KTQHQAPKRTLPKG--KTISQVFGNRSRT--GANVGSADTEKTGMADPRIMALARHVPGVQEMLFAGHLESNFQ-----------AGAITLTFSYSITVKEGSPDYERLKDALNTVVNQTYEPPTKPTKDKKPDKQD------QSAKPKQQK--KPKKV--------TLPADKQD------WEWDDAF-EIKQESA--A--------------------------------
>SeCoV 1480 Murcia Lorca gp8 QKV43718 1 2014 05 30 Spain Swine Alphacoronavirus 1
MA--------------------NQGQRVNWGDESTKTRGRSNSR----------------------------GRKSNNIPPSFFNPITLQQGAKFWNLCPRDFVPKGIGNR-DQQIGYWNRQTR--YRMVKGQRKELPERWFFYYLGTGPHADAKFKDKL-------DGVVWVAKDGAMNKPT-TLGSRGANNE--S-KALKFDGK--V---PGEFQLEV-NQSRDN-------SRSRSQSRSWSRN-----------------------------------------------RSQSRGRQQS----NNKKDDSVEQAVLAALKKLGVDTEKQQQRSRSKSKDRSNSK----------------------------TRDTTPKNENKHTWKRTAGR---GDVTRFYGARSISA---NFGDSDLVANGSSAKHYPQLAECVPSVSSILFGSYWTSKED-----------GDQIEVTFTHKYHLPKDDPKTEQFL----QQINAYTRPSEVAKEQRKRKSRS------KSAERSEQE------------------------------------------VVPDALIENYTDVFDDTQVEMIDEVTN----------
>HCoV EMC N AFS88943 1 2012 06 13 NA Human MERS
MA------S-------P-----AAPRAVSFADNNDIT---NTNL--------------SRGRGRN-----PKPRAAPNNTVSWYTGLTQHGK-VPLTFPPGQGVPLNANSTPAQNAGYWRRQD-RKINTGNG-IKQLAPRWYFYYTGTGPEAALPFRAVK-------DGIVWVHEDGATDAPS-TFGTRNPNND--SAIVTQFAPGTKL---PKNFHIEGTGG-NSQSSSRA-SSLSRNSSRSSSQG--------S---RSGNST-----------------------------RGTSPGPSGIGAVG----GDLLYLDLLNRLQALESGK-V----KQSQPKVITKK----------------------------DAAAA----KNKMRHKRTSTKS--FNMVQAFGLRGPGDLQGNFGDLQLNKLGTEDPRWPQIAELAPTASAFMGMSQFKLTHQN-----NDDHGNPVYFLRYSGAIKLDPKNPNYNKWLELLEQNIDAYKTFPKKEKKQKAPKEES-------TDQMS---------------------EP--P---KEQRVQGSIT--QRTRTRPSVQP-------------GPMIDVNTD--------
>TC PC182 P2 NA AIN52134 1 2013 12 USA Swine PEDV
------------------------MASVSFQDR------G-----------------------------------RKRVPLSLYAPLRVTNDKPLSKVLANNAVPTNKGNK-DQQIGYWNEQIR--WRMRRGERIEQPSNWHFYYLGTGPHADLRYRTRT-------EGVFWVAKEGAKTEPT-NLGVRKASEK--P-IIPNFSQQ--L---PSVVEIVEPNT---P-------PTSRANSRSRSRGNGNNRSRSPSNNRGNNQSRGNSQNRGNNQGRGASQNRGGNNNNNNKSRNQSKNRNQSNDRGGVTSRDDLVAAVKDALKSLGIGENPDKLKQQQKPKQERSDSSGKNTPKKNKSR----------------ATSKERDLKDIPEWRRIPKGE--NSVAACFGPRGGFK---NFGDAEFVEKGVDASGYAQIASLAPNVAALLFGGNVAVREL-----------VDSYEITYNYKMTVPKSDPNVELLV----SQVDAFKTGNAKPQRKKEKKNKR------ETTQQLNEE-----------------------------AIYDDVG--VPSDVTHANLEWDTAVDGGDTAVEIINEIFDTGN-------
>R17 27 N QIQ19615 1 2017 05 04 South Korea Chicken Avian coronavirus
MA--------------------------------------SGKVSGKS----------DSPAPIIKLGGPKPPKVGSSGNASWFQAIKAKKLNAPAPKFEGSGVPDNENLKNSQQHGYWRRQA--RYKPGKGGRKPVPDAWYFYYTGTGPAADLNWGDSQ-------DGIMWVAAKGADVKSRSNQGTRDPDKF--DQYPLRFSDGGPDGNFRWDFIPLNRGR-SGRSTAASSAASSRAPSREGSRG--------R---RSGA-----------------------------------------------------EDDLIARAAKII----Q---DQQRKGTRITKQ----------------------------KADEM----AHRRFCKRTIPPG--YRVDQVFGPRTKGK-EGNFGDDKMNEEGIKDGRVTAMLNLTPSPHACLFGSRVTPKLQ-----------PDGLHLKFEFTTVVPRDDPQFDNYVKICDECVDGVGTRPKDEVVRPKSRSSSRPATRGNSPAPKQQRQKKEKKPKKQDDELDKALTSD--------EERNNAQ--LEFDDEPKVINW-------------------GDSALGENEL
>YC 72 N AXX83371 1 2015 06 13 China Unknown Betacoronavirus 1
MSFTPGKQS-SSRASSGNRSGNGILK---WADQSDQF---RNVQ--TR---------GRRAQPKQTATSQQPSGGNVVPYYSWFSGITQFQKGKAFEFAEGQGVPIAPGVPATEAKGYWYRHNRRSFKTADGNQRQLLPRWYFYYLGTGPHAKDQYGTDI-------DGVYWVASSQADVNTPADIVDRDPSSD--EAIPTRFPPGTVL---PQGYYIEGSGR-SA--------PNSRSTSRTSSRA--------S---SAGSRS-----------------------------RANSGNRTPTSGV---------TPDMADQIASLVLAKLG---KDATKPQQVTKH----------------------------TAKEVRQKILNKPRQKRSPNKQ--CTVQQCFGKRGPNQ---NFGGGEMLKLGTSDPQFPILAELAPTAGAFFFGSRLELAKVQNLSGNPDEPQKDVYELRYNGAIRFDSTLSGFETIMKVLSENLNAYQQQDG--M----------------NMSPKPQRQRGHKNG---QGENDNISVAV-----PKSRVQQNKSIELTAEDI-SLLK-------------KMDEPYT----EDTSEI
